# Supplementary material for: Reliability of online dental final exams in the pre and post COVID-19 era: A comparative study
Source: PLoS One. 2023 May 24;18(5):e0286148. doi: 10.1371/journal.pone.0286148 (PMC10208487; doi:10.1371/journal.pone.0286148)
Supplement: S1 File — (XLSX) [file pone.0286148.s002.xlsx]

## Sheet: 2020
ID	SỐ PHÁCH	CÂU HỎI TÌNH HUỐNG						TRẮC NGHIỆM													ĐIỂM TRẮC NGHIỆM	ĐIỂM THLS	ĐIỂM THI LÝ THUYẾT														TBC NĂM 6	TH TỐT NGHIỆP
		NKPH	BLPT	DPPT				NKCS	CĐHA	CGNK	BHM	PTHM	PTM	CRNN	NC	PH	CHRM	NKCC	NKTE	TỔNG				THỰC HÀNH TỐT NGHIỆP
				RTE	CHRM	NKCC	TỔNG	11/32	3/10	2/7	7/20	4/11	5/15	6/19	6/17	12/36	310	310	4/13	200				NKCS	BHM	PTM	PTHM	CĐHA	NC	CR-NN	PH	CHRM	NKTE	NKCC	CGNK	ĐTB THI
1	34	7	6.2	7	8.25	9	8.08333	26	7	5	19	6	11	13	13	33	9	7	10	159	6.9	3.1299	5.01495	7.4	8.04	8.5	7.75	7	8	7	7.88	8	6.75	9	9	7.86	7.1245	7.49225
2	63	7.75	6.55	5.5	7	5	5.83333	28	7	6	19	9	10	13	15	32	10	9	9	167	7.3	6.71111	7.00556	8.5	8.25	8.2	5.7	7.5	8.5	7	7.75	8	7	8.9	8.5	7.81667	7.2545	7.53558
3	67	6.5	6	5.5	7.75	10	7.75	23	7	5	18	6	9	13	15	30	7	8	11	152	6.5	6.75	6.625	8.4	7.4	8.3	6	7.5	8.5	8.5	7.19	7.5	7.75	6.8	8	7.65333	7.491	7.57217
4	91	5	5.8	4.5	7.5	7.5	6.5	16	3	5	19	4	9	13	10	24	8	6	11	128	5.3	5.76667	5.53333	5.3	7.13	8.75	9	6.5	8	7.75	5.88	7	7	6.8	8.75	7.32167	6.8875	7.10458
5	96	9.25	6.75	7.5	6.75	8.5	7.58333	25	4	5	20	7	10	16	14	30	8	7	9	155	6.7	7.86111	7.28056	6.7	6.96	8	7.85	8.5	8	8.25	7.5	7.5	8.5	8.5	8.5	7.89667	7.6165	7.75658
6	83	7.25	3.6	4	6	6.5	5.5	13	6	2	11	3	10	9	13	28	7	6	10	118				6.7	5.22	7	4.25	7.25	6.25	6	4.38	5	7	5.1	7		6.32
7	7	7.5	5.35	6.25	8.75	5	6.66667	23	6	3	18	8	9	14	14	29	9	6	9	148	6.3	6.50556	6.40278	5	8.62	7.5	7	7.5	7.75	7.5	7	6.5	7	7.5	8.5	7.28083	8.1045	7.69267
8	112	7.5	7.9	6.25	7.25	5.5	6.33333	25	8	6	18	7	12	14	15	30	10	7	9	161	7	7.24444	7.12222	9.8	8.38	9.5	8.45	9	8	9	8.25	7	8.25	9.1	8.5	8.6025	7.8455	8.224
9	6	8.75	7.85	6.5	8	6.5	7	21	4	2	16	7	10	13	16	31	8	8	13	149	6.4	7.86667	7.13333	8.8	7.44	8.75	6.75	9	7.5	8	5.63	7	7.25	8.2	8.5	7.735	7.8065	7.77075
10	39	7.25	6.35	5.5	8.25	8.5	7.41667	24	6	5	18	9	10	15	14	32	10	8	10	161	7	7.00556	7.00278	7.4	8.4	8.75	8.25	8	8	8.25	8.38	7.5	7.5	8.2	8.25	8.07333	7.412	7.74267
11	16	7.25	4.7	3.75	7.5	6	5.75	18	6	3	16	6	6	13	15	30	7	5	11	136	5.7			5.3	6.93	8.25	6.5	7.5	7.25	7.5	9	8	6.5	7.9	8.5	7.4275	7.4375	7.4325
12	87	7	6.9	6.75	7.5	10	8.08333	24	8	4	16	7	14	13	16	33	9	7	11	162	7	7.32778	7.16389	5	7.96	9	7.5	8.5	8.5	7.25	7.13	6.5	7.5	9.1	8.5	7.70333	7.6535	7.67842
13	53	8	7.95	6	8	8	7.33333	25	6	5	15	8	12	15	13	31	8	9	11	158	6.8	7.76111	7.28056	7.8	7.53	6.25	8	7.5	7	7.5	6.5	5	7	8.4	8.25	7.2275	7.4695	7.3485
14	18	5.75	8.35	5.25	6.75	8	6.66667	17	5	3	19	5	8	10	13	29	9	5	9	132	5.5	6.92222	6.21111	5.3	7.02	8.8	6	8	7.5	8.25	8	5	6.75	8.6	8.25	7.28917	7.9065	7.59783
15	71	7.5	7.8	7.5	8.5	8.5	8.16667	21	7	3	14	5	10	12	14	32	9	5	12	144	6.1	7.82222	6.96111	7.9	7.42	7.5	8.45	8.5	6.75	8.75	7.38	8	8	7.7	8.25	7.88333	7.8795	7.88142
16	21	6	6.45	3.75	7.25	5	5.33333	22	7	4	18	7	13	15	15	33	10	7	10	161	7	5.92778	6.46389	5.2	7.99	8.25	6.35	8.5	8	8.25	8.13	5	5	7.6	8.5	7.23083	7.207	7.21892
17	10	5.75	7.05	7.5	8	6	7.16667	21	9	4	20	8	10	12	14	29	8	7	11	153	6.6	6.65556	6.62778	9.6	7.97	8.5	8.5	7.5	8.25	8.75	8	8.5	7.75	8.2	8.75	8.35583	7.545	7.95042
18	26	7.5	5.4	4.75	8.25	6.5	6.5	23	5	6	14	9	9	14	12	28	9	4	10	143	6.1	6.46667	6.28333	5.2	6.46	6.25	7.5	8	7.5	8.5	7.38	7.5	7.25	7.8	8.5	7.32	7.2575	7.28875
19	65	7	5.6	6	6.75	9	7.25	22	4	4	15	7	10	15	12	28	8	6	10	141	6	6.61667	6.30833	7.9	7.47	7.5	7.4	8	8	8	7.75	6.5	5	9	8.75	7.60583	7.16	7.38292
20	95	6.5	6.3	6.75	7.75	10	8.16667	26	7	4	18	8	10	16	16	29	9	7	11	161	7	6.98889	6.99444	7.7	6.87	8.5	8	7.5	8	8	6.75	7	5.75	9.4	8.75	7.685	7.7045	7.69475
21	97	8.25	5.15	6.75	8.5	10	8.41667	23	6	5	18	8	10	15	14	30	8	7	10	154	6.6	7.27222	6.93611	8.4	6.23	9.1	6.5	8	6.75	6.25	6	7	7.25	8	9	7.37333	7.989	7.68117
22	108	7	5.9	2.75	6.75	8	5.83333	25	4	5	14	7	11	11	12	31	10	5	10	145	6.2	6.24444	6.22222	8.5	6.38	6.75	8.2	7	5	8.5	6.63	7.5	6.5	7	9	7.24667	6.994	7.12033
23	86	6	6.2	5.75	8	4	5.91667	21	6	4	18	9	11	14	15	32	9	6	11	156	6.7			9	6.02	8.25	5	8	7.5	7.5	6.13	8	8	9.3	8	7.55833	7.547	7.55267
24	42	6	6.55	4.5	7	6	5.83333	20	2	2	15	7	9	12	11	23	8	3	7	119		6.12778		5.3	6.83	8.25	7.25	8	6	8	6.25	7	5	8.2	8	7.00667	6.84	6.92333
25	61	7.5	7.4	3.75	7	7	5.91667	17	4	6	11	5	12	10	12	26	9	4	8	124	5.1	6.93889	6.01944	4.4	5.27	6.75	6.5	7.5	6.75	5	6	6	8.25	6.3	8.5		6.4085
26	70	8	6.75	4.75	7.5	6.5	6.25	25	6	5	18	9	9	14	16	32	10	6	9	159	6.9	7	6.95	8.3	6.58	7	7.5	7.5	7.5	7.5	6.75	5	6.5	6.6	8.25	7.08167	7.4135	7.24758
27	93	5	5.05	1.75	5	5.5	4.08333	14	5	1	9	6	6	10	11	19	7	6	7	101				2.9	5.63	7.5	5.5	7.5	7	8.75	6.5	5	5.25	6.3	8		6.2305
28	100	8.25	6.2	7.25	7.5	6	6.91667	21	5	4	18	7	11	14	16	26	9	6	11	148	6.3	7.12222	6.71111	5.9	6.92	7.5	6.75	8.25	7	8.25	7.38	7.25	6.5	7.5	8.25	7.2875	7.555	7.42125
29	104	8.5	6.35	4.25	8	5.5	5.91667	18	7	5	17	6	10	13	15	29	10	6	7	143	6.1	6.92222	6.51111	6.9	6.87	8.75	7.55	7.5	8	6.5	7.75	5.5	6.5	7.9	8	7.31	6.992	7.151
30	99	7	6.7	7	7	9.5	7.83333	21	6	5	18	10	9	14	13	27	9	10	9	151	6.5	7.17778	6.83889	7.8	6.84	8.75	6.5	9	8	7	6	7	5	9.1	8.5	7.4575	7.642	7.54975
31	15	6	7.8	6.5	6.5	9.5	7.5	20	6	3	17	6	11	12	16	31	9	9	9	149	6.4	7.1	6.75	7.3	7.02	9.1	7	7	8.5	8	6.75	6.25	8.25	7.2	8.5	7.5725	7.822	7.69725
32	88	7.75	5.05	4.75	7.25	10	7.33333	19	5	4	14	6	8	10	12	26	8	7	8	127	5.3			5	5.65	5.5	8.2	7	8	7.25	7.13	8.5	7.75	6.3	9	7.10667	6.3	6.70333
33	68	8.5	8.6	3.75	7.25	4	5	21	6	5	19	8	9	13	16	29	9	5	9	149	6.4	7.36667	6.88333	8.3	6.55	8.75	7.5	7	8	8.25	7.13	5.75	6.75	7.5	8	7.45667	7.6365	7.54658
34	59	8.25	5.85	5.5	7.75	8.5	7.25	22	5	4	18	8	13	13	14	32	8	7	11	155	6.7	7.11667	6.90833	6.7	7.37	8	8.25	7	8	8.75	6.25	8	8.5	8.6	7.75	7.76417	7.225	7.49458
35	73	7.75	6.85	5.75	6.5	4	5.41667	19	6	3	14	4	10	13	11	27	7	6	11	131	5.5	6.67222	6.08611	7.3	6.65	8.5	7.9	6	6.75	7.5	6.88	7.5	6.5	7.5	8	7.24833	7.467	7.35767
36	110	8.5	5.8	5.75	7.5	6	6.41667	20	4	5	18	4	8	16	14	27	7	4	9	136	5.7	6.90556	6.30278	5.4	5.51	7.5	7.75	6.5	7	7.75	6.88	7.25	7.75	7.3	8.25	7.07	6.6725	6.87125
37	64	7.25	5.25	3.5	6.5	6.5	5.5	19	5	5	14	7	8	14	14	22	6	5	10	129	5.4	6	5.7	5.7	6.66	8	5.5	7	7	8	5	5	6.75	6.7	8.5	6.65083	7.2615	6.95617
38	76	6.5	5.85	5.5	7.25	7.5	6.75	20	7	4	17	6	10	15	12	28	9	7	10	145	6.2	6.36667	6.28333	7.4	6	8.25	6.05	7.5	6.5	8.5	8	7.5	7	6.5	8.75	7.32917	7.6435	7.48633
39	114	6.5	5.85	2.75	7.75	9.5	6.66667	23	8	5	20	7	10	11	17	31	10	6	11	159	6.9	6.33889	6.61944	9	7.35	8	7.75	8	8.5	8	5	5.5	7.75	9.5	8.75	7.75833	7.808	7.78317
40	38	5.75	5.05	6	8	8.5	7.5	25	7	7	20	10	11	14	16	32	9	8	10	169	7.4	6.1	6.75	9.2	6.7	8.25	6.5	7	9	6.5	7.88	6.5	7.25	9.4	8.5	7.72333	7.8975	7.81042
41	32	6.88	5.15	5.5	6.25	6.5	6.08333	16	6	5	10	6	10	12	10	27	9	5	11	127	5.3			5	6.88	7.8	8.5	7	8.5	8.5	6.5	5.5	8.5	6.6	8.5	7.315	6.9295	7.12225
42	45	6.5	5.7	5.75	6.5	7.5	6.58333	22	6	5	15	7	10	15	14	28	9	7	11	149	6.4	6.26111	6.33056	7.8	6.32	8.3	8.75	7	7.5	7.25	6.5	7.5	7.75	8.9	8	7.63083	6.69	7.16042
43	43	6.75	5.65	4.25	7	8.5	6.58333	20	7	5	18	5	9	17	14	28	9	8	8	148	6.3	6.32778	6.31389	8.8	6.36	8.5	7.95	7.5	8.5	8.25	9	8.5	7	9	8.5	8.155	7.392	7.7735
44	12	7.75	5.55	6.5	8	6.5	7	22	6	4	17	6	10	13	14	31	7	5	8	143	6.1	6.76667	6.43333	7.2	6.98	7.25	8	7	8	8	8	8	6	6.7	8.5	7.46917	7.566	7.51758
45	51	6	3.75	0.75	6.25	9.5	5.5	17	4	5	8	9	9	12	10	25	6	5	7	117				6.3	6.18	7.25	8	7	7.25	8	6.75	8	7.25	6.1	9	7.25667	6.604	6.93033
46	92	6.25	1.75	1	4.75	6.5	4.08333	15	4	2	6	5	7	11	11	19	8	5	5	98				3.5	5.4	7.8	6.8	7	7.75	5.25	6.38	5	5	5.3	7		6.4485
47	46	6.25	6.25	6.75	8.5	6	7.08333	19	6	4	18	7	8	14	12	29	10	7	11	145	6.2	6.52778	6.36389	7.7	6.12	6	4.25	6.75	8	7.25	8.75	8	6.75	7	8		7.62
48	85	6	5	4.25	7.5	3.5	5.08333	16	3	3	18	5	8	9	14	26	7	6	9	124	5.1			7.2	5.82	8.5	7	8	8	6.5	6.38	7	6.5	6.8	8.5	7.18333	7.261	7.22217
49	79	8	6.05	7	7	7.5	7.16667	18	5	5	16	8	10	15	15	24	6	6	11	139	5.9	7.07222	6.48611	5	7.27	7.75	8.3	7	7	9	7.75	5	7	6.4	8	7.1225	7.558	7.34025
50	37	7.88	5.45	2.5	6.25	8.5	5.75	20	5	3	11	5	6	12	13	26	9	3	9	122	5	6.36	5.68	6	6.32	7.3	5	7.5	7.5	6.5	5.25	5	6	6.8	8	6.43083	6.3575	6.39417
51	5	6.25	5.7	3.75	8.25	5	5.66667	20	3	4	18	4	11	13	14	23	8	5	10	133	5.6	5.87222	5.73611	5.1	5.47	8	5.75	6	8	7	7.75	5.5	8	6.4	7.5	6.70583	7.0925	6.89917
52	75	7	5.45	5	7.5	8	6.83333	22	5	6	17	7	11	12	15	31	8	6	11	151	6.5	6.42778	6.46389	7	6.93	8.5	6.5	6.25	8	7.5	8	8	7.5	8	8	7.515	6.84	7.1775
53	101	7.5	6.55	3.25	7	8.5	6.25	19	7	7	18	4	8	12	13	26	9	6	11	140	5.9	6.76667	6.33333	7.6	6.94	8	7.75	7.75	7.5	8.25	7.5	6	5	7.5	8.5	7.3575	7.497	7.42725
54	80	6.75	5.95	6.5	7.75	6	6.75	19	2	4	20	7	12	11	13	30	8	3	10	139		6.48333		7.8	6.2	8	8.25	7.5	8	7.5	6.75	8	7	6.5	9	7.54167	6.772	7.15683
55	40	5	4.5	2.75	6	6	4.91667	14	5	6	14	1	8	8	9	22	8	4	9	108				7.3	5.71	6.2	6.5	6	7	6.5	6.75	5	8	7.2	7	6.59667	7.219	6.90783
56	56	7.75	6.3	4.75	8.25	10	7.66667	22	7	3	18	7	11	10	15	27	8	6	12	146	6.2	7.23889	6.71944	7.1	5.9	9	5.65	6.5	7	7	7.5	8	6.25	5.5	8.25	6.97083	7.245	7.10792
57	54	6	5.75	3.25	6.75	10	6.66667	15	6	4	13	3	9	15	12	26	9	5	5	122		6.13889		9.3	5.57	6.5	5	7.5	7.5	5.25	7.38	6.5	7.5	7.1	8.5	6.96667	6.906	6.93633
58	9	8	7.15	5.25	8	7.5	6.91667	19	6	4	17	7	8	12	14	32	9	7	10	145	6.2	7.35556	6.77778	5.9	5.86	8	6.25	8.5	8	8.5	7.25	6	7.5	9	8.75	7.45917	7.486	7.47258
59	44	7	7.85	5.5	6.75	10	7.41667	17	7	4	20	8	8	14	15	28	9	6	10	146	6.2	7.42222	6.81111	8.3	8.13	8.6	7.6	8	8.75	7.75	7.38	8.5	7.75	9.5	8.75	8.25083	7.7435	7.99717
60	4	7.5	5.9	5.75	8	7.5	7.08333	22	3	4	18	7	10	11	14	27	8	5	12	141	6	6.82778	6.41389	6.5	7.37	7.5	8	7.25	9.25	8	7.25	7.5	8	7.3	8.25	7.68083	8.271	7.97592
61	1	5.5	3.9	3.5	6	8	5.83333	15	4	3	17	2	11	12	14	23	9	7	11	128				6.1	6.32	8.3	5	8.5	7.25	5.75	6.25	5	6	6.2	8	6.55583	7.452	7.00392
62	89	6.25	7.7	4.75	5.75	10	6.83333	21	4	4	14	7	8	11	14	30	9	6	9	137	5.8	6.92778	6.36389	5.8	6.91	8.5	7.5	8.25	8.125	6.25	7.38	6.5	6.25	8.1	8.75	7.35958	7.2385	7.29904
63	47	5.75	6.2	3	8.25	8	6.41667	20	2	4	19	7	9	16	14	30	7	5	9	142		6.12222		9.2	7.08	6.5	6.2	7	8.25	5.5	6.25	7.5	6.5	7.6	8.5	7.17333	6.963	7.06817
64	107	7.5	7	7.75	7.25	9.5	8.16667	22	6	2	16	4	10	12	13	30	9	5	7	136	5.7	7.55556	6.62778	9	7.45	8.3	5.45	8.5	8.5	7	7	6	5	8.3	8	7.375	7.5195	7.44725
65	24	7	4.55	4.5	6.5	6.5	5.83333	22	7	4	17	6	9	13	13	28	8	8	9	144	6.1			6	7.23	7.75	5.25	7.5	8.5	8	8	7.5	6.5	8.1	8	7.36083	7.2565	7.30867
66	66	6.75	6.35	4.5	6.5	7.5	6.16667	24	5	6	17	6	11	16	17	30	10	7	11	160	6.9	6.42222	6.66111	8.8	7.09	9	7.25	9	8	8.25	8.13	8	6	7.8	7.75	7.9225	7.3105	7.6165
67	106	7	5.45	6	5.5	8	6.5	21	7	3	17	5	12	13	15	31	10	6	10	150	6.4	6.31667	6.35833	8.4	6.02	8.3	6.5	7.5	7.5	8	7.13	8	6.5	6.1	8.5	7.37083	7.4535	7.41217
68	25	5.63	5	4.75	7.25	6.5	6.16667	20	4	4	16	9	10	14	13	33	7	7	8	145	6.2	5.59889	5.89944	6.9	7.35	8.5	7.05	8	8	8.25	7.25	6	7.5	8.9	8.75	7.70417	8.203	7.95358
69	29	6.75	7.85	6	6.5	4.5	5.66667	22	6	5	17	8	11	14	13	34	10	8	10	158	6.8			9.1	7.05	7.25	7.25	8.75	8.5	8	7.75	8	7.5	8.8	7.5	7.95417	7.5295	7.74183
70	55	7	6.45	7.5	7.75	8.5	7.91667	17	5	3	14	4	10	11	15	27	7	6	11	130	5.4	7.12222	6.26111	6.9	5.1	8.5	6.25	8.25	8.125	7.5	8	7.5	6.75	8	8.25	7.42708	7.6195	7.52329
71	36	7.5	6.45	4.75	7.75	6.5	6.33333	18	6	3	20	7	12	14	13	34	9	5	12	153	6.6	6.76111	6.68056	8.1	8.13	8.75	7.65	8	9	7.5	7.13	5	7.25	8.9	8	7.78417	7.6235	7.70383
72	84	7	6.65	3	7.5	9	6.5	22	6	4	13	5	9	12	15	30	9	8	12	145	6.2	6.71667	6.45833	7.4	7.5	7.75	7.75	8.25	8.125	8	5.13	7	7.75	8.1	8	7.56292	7.534	7.54846
73	19	7	6.3	4.5	8.5	7	6.66667	22	4	5	18	5	9	12	13	28	9	8	6	139	5.9	6.65556	6.27778	8.9	6.26	7.6	5	8	7	7.5	7.5	8	6.25	7	8.5	7.2925	7.04	7.16625
74	17	7.25	6.25	3.75	6.75	4.5	5	19	5	4	16	9	10	10	15	29	8	4	11	140	5.9			7.7	6.37	7.5	6.75	8	8.5	8	8.13	7	8.25	8	8.75	7.74583	7.5065	7.62617
75	69	8.25	7.45	7	8.5	8	7.83333	20	7	3	17	9	8	13	13	32	9	7	8	146	6.2	7.84444	7.02222	6.4	7.88	8.6	7.15	7.75	8.5	8.5	7	7.5	8	8.3	8.75	7.86083	7.618	7.73942
76	2	7	5.9	7.25	7.75	7.5	7.5	19	8	5	15	7	13	11	15	29	6	5	11	144	6.1	6.8	6.45	4	6.65	7.9	7.25	7	7.375	8.25	8.13	7	8	8.3	8.5		7.2885
77	81	6	5.15	3.25	6.75	6.5	5.5	21	4	3	15	6	9	15	15	27	9	6	6	136	5.7	5.55	5.625	6	8	9	6.5	7	8.625	7.75	6.81	5.5	8.5	7	8.75	7.45292	7.1085	7.28071
78	3	8.25	5.15	5.75	9.25	6.5	7.16667	23	5	3	14	9	10	16	15	29	8	7	10	149	6.4			7.5	6.67	8.6	9	7	8.5	8.25	7.63	7.5	7.5	7.9	8.5	7.87917	7.3685	7.62383
79	35	8	7.1	6.75	8.5	5	6.75	20	7	7	18	7	11	13	15	31	9	7	8	153	6.6	7.28333	6.94167	6.3	7.83	8	6	7	7.875	8	8.36	6.5	6	7.6	8	7.28875	7.3025	7.29562
80	94	8.25	8.85	7	7	8	7.33333	23	8	7	19	9	10	15	15	34	9	8	10	167	7.3	8.14444	7.72222	7.5	7.43	9.25	9	7.5	8.75	8	6.25	7.5	8	9.4	8.75	8.11083	8.042	8.07642
81	57	7	6.35	5	7.25	4.5	5.58333	17	8	5	20	9	8	15	16	26	9	4	10	147	6.3			6.7	7.05	8.5	7	8.75	8.625	7	7.38	8.5	8.75	7	8	7.77125	6.9875	7.37937
82	78	7.75	7.3	6.5	7.5	7.5	7.16667	16	5	3	18	8	11	14	14	34	6	7	10	146	6.2	7.40556	6.80278	6	6.98	8.75	5.95	7	8	8.25	6	5	7.5	6.9	8	7.0275	7.309	7.16825
83	102	5.25	6.1	5	7	5.5	5.83333	22	6	5	17	8	8	12	13	31	10	6	7	145	6.2	5.72778	5.96389	7.2	7.12	8.5	7.5	8	8.875	8	7.36	8	8	8.3	8.5	7.94625	7.549	7.74763
84	72	8	5.35	4.5	6.25	6.5	5.75	18	3	6	17	10	10	14	15	27	8	6	9	143	6.1	6.36667	6.23333	7	8.51	8	6.5	7.5	8	8	7	5	5.75	7.9	8	7.26333	7.4445	7.35392
85	103	6.5	6.8	4.75	5.25	5.5	5.16667	22	8	3	14	5	9	15	13	34	8	7	12	150	6.4	6.15556	6.27778	6.1	6.57	9.1	7.5	8	8.5	7.75	7.63	8	7	8.5	8.5	7.7625	8.056	7.90925
86	58	6.75	6.65	5.5	8.5	6.5	6.83333	25	5	4	18	7	8	11	13	28	9	8	8	144	6.1	6.74444	6.42222	8.1	7.28	8.75	7.75	7	8.5	8.25	8.5	6.5	8	8.8	8.75	8.015	7.611	7.813
87	20	6.75	6.8	5.75	7	3.5	5.41667	19	6	4	17	7	10	9	16	29	10	6	12	145	6.2			5.9	6.85	7.6	6.75	9	8.25	8.5	7	8	7.5	6	8.25	7.46667	7.4025	7.43458
88	33	7.5	6.55	6.5	8.75	10	8.41667	27	8	7	17	8	12	14	15	33	9	8	12	170	7.4	7.48889	7.44444	5.5	7.2	8.25	6.5	8.75	8.5	8.25	6.75	7	6.75	7.5	8.5	7.45417	7.589	7.52158
89	111	8	5.95	7.25	7.75	8	7.66667	20	6	6	16	9	11	13	14	30	9	3	9	146	6.2	7.20556	6.70278	6.6	6.86	7.5	8.45	7	8	6.5	7.88	8	6.5	8.3	8.5	7.5075	7.49	7.49875
90	41	7.75	5.95	5.5	7.5	5.5	6.16667	18	4	6	18	9	10	11	17	28	8	7	12	148	6.3	6.62222	6.46111	9.2	7.58	8.75	7	8.25	8.5	6.5	7.25	5	7.25	9	8.5	7.73167	7.401	7.56633
91	82	6	5.65	3.75	7.75	8	6.5	25	8	5	18	7	10	13	15	32	7	6	11	157	6.8	6.05	6.425	7.6	6.17	7.8	7.25	7	8.5	7.25	5.25	8	7.5	8.9	8	7.435	7.8305	7.63275
92	11	6.5	5.1	4.75	7.5	8	6.75	15	3	2	14	4	12	9	12	20	3	7	9	110		6.11667		5	6.07	8	5.05	7.5	8	7	6.13	5	6.5	7.3	8	6.62917	6.6555	6.64233
93	105	6.5	5.8	5	6.25	8	6.41667	19	4	2	15	6	9	13	13	23	7	6	11	128	5.3	6.23889	5.76944	4.1	6.95	8.4	7.75	8	7.5	6.25	6.63	6	6.75	5.7	8.25		7.2805
94	22	8.25	7.1	7	8.75	7.5	7.75	20	7	5	18	8	10	18	15	30	10	8	9	158	6.8	7.7	7.25	8	6.56	9	6	8.25	7.5	5.75	7.25	7.5	6.5	9.1	8.5	7.4925	7.8675	7.68
95	14	7.5	7.1	6.5	7.75	7.5	7.25	17	7	5	17	5	11	15	14	26	8	7	11	143	6.1	7.28333	6.69167	7.1	7.7	8.1	6.25	8	9	5.75	5.5	8.5	7.25	8.8	8	7.49583	7.685	7.59042
96	23	7	5.6	6.25	8.75	8	7.66667	15	5	4	14	8	9	12	13	28	9	6	9	132	5.5	6.75556	6.12778	8.1	6.7	8.6	8.2	9	7.25	8	8.5	8	7.75	8.3	8.25	8.05417	7.42	7.73708
97	109	5.25	5.05	4.5	6.5	7	6	19	5	3	11	8	11	13	10	24	9	5	7	125	5.2	5.43333	5.31667	5	7.11	5.25	7.5	7	8	7	7.63	8	7.5	7.4	7.75	7.095	6.67	6.8825
98	50	8.25	6.7	6	6.25	8.5	6.91667	20	6	3	17	6	10	13	15	30	9	8	9	146	6.2	7.28889	6.74444	7.9	6.78	8.3	6.75	8	7.5	8	7.25	8.5	9	8	8.25	7.8525	7.64	7.74625
99	77	6.25	5.95	4.75	6.75	7	6.16667	22	5	4	16	6	10	9	12	28	8	4	9	133	5.6	6.12222	5.86111	5.3	6.41	7.3	6	7	8.625	7	6	6	6.75	7.1	8.5	6.83208	7.105	6.96854
100	49	8.25	5.35	5.5	7.75	7	6.75	17	7	4	17	8	11	11	11	23	8	5	8	130	5.4	6.78333	6.09167	4.5	7.76	8	5.45	8	7.875	7.5	6.5	6.5	5	7.9	8.25	6.93625	7.4715	7.20388
101	27	6.63	5.45	3.5	8	7.5	6.33333	25	6	5	18	7	10	14	16	32	9	7	9	158	6.8	6.13778	6.46889	6.5	5.46	9.5	8.5	8	8	7.25	5.38	7.5	7.5	6.6	8	7.34917	7.7395	7.54433
102	28	6.75	6.6	3.25	6	8.5	5.91667	21	6	5	12	9	10	14	10	26	10	10	9	142	6	6.42222	6.21111	9.2	6.64	9.5	5	7.5	9	7	7.5	8.5	6.25	8.1	8	7.6825	7.534	7.60825
103	90	6	5.15	4.5	7	7	6.16667	20	4	4	13	6	8	13	14	30	7	5	10	134	5.6	5.77222	5.68611	8.2	8.49	8.5	7	8.5	8	8	7.75	9	6.75	7.8	8.75	8.06167	7.4515	7.75658
104	62	7.625	6.25	5.75	7.25	6	6.33333	26	6	4	16	6	9	19	11	27	9	7	10	150	6.4	6.73611	6.56806	8.6	8.61	8.5	8.25	9	9.5	9	8.38	8	8.5	8	9	8.61167	8.3375	8.47458
105	113	7.5	5.4	4.75	6.75	7	6.16667	17	8	3	19	7	11	11	12	29	9	8	8	142	6	6.35556	6.17778	7.7	8.33	7.75	5.45	6.5	9.5	8	7.25	7.5	7.5	7.7	9	7.68167	7.776	7.72883
106	31	7	5.8	3	7.5	7.5	6	16	6	5	18	6	12	11	12	26	8	2	9	131		6.26667		5.1	6.73	8.5	7	7.5	7.5	7	7.38	5.5	6	6.5	8.5	6.93417	7.6405	7.28733
107	8	5.5	6.35	5.75	8.25	7	7	17	1	4	14	8	11	12	13	30	7	3	9	129		6.28333		6.5	5.75	7.25	8.15	8	8.625	9	7	8	7.25	7.6	8.5	7.63542	7.4565	7.54596
108	98	7.5	6	4.5	8.75	7.5	6.91667	18	4	4	16	6	12	12	13	29	9	7	8	138	5.8	6.80556	6.30278	6.9	6.98	6.5	9.25	8	8.5	8.75	7.63	7	5	8.3	8.25	7.58833	7.671	7.62967
109	52	6.5	5.6	6	8	5.5	6.5	22	6	5	16	5	10	12	16	28	8	8	10	146	6.2	6.2	6.2	9.2	8.23	8.25	7	7.5	9	8.75	7.75	7.5	7	6.7	8.5	7.94833	7.304	7.62617
110	30	6.5	6.35	6.25	8.25	10	8.16667	16	6	5	19	5	9	14	12	28	10	7	10	141	6	7.00556	6.50278	6.1	7.49	8.25	7.6	7.5	8.5	7.25	7.75	8	8.25	6.9	8	7.6325	7.7305	7.6815
111	48	8.5	5.05	5.5	7.5	7.5	6.83333	18	6	6	17	4	11	12	15	26	6	8	11	140	5.9	6.79444	6.34722	8.1	8.53	6.75	6.5	7.5	7	8.75	7.25	8	7	5.6	8.5	7.45667	7.8265	7.64158
112	74	6	4.3	4	7.75	7	6.25	11	4	4	11	5	8	10	14	28	6	2	10	113				6.9	6.89	7.1	5.3	8	7.5	7.25	6.38	7.5	7.25	5.7	7.5	6.93917	6.9615	6.95033
113	60	7.25	6.85	6	7.25	8	7.08333	21	6	3	17	7	10	11	13	28	8	4	9	137	5.8	7.06111	6.43056	8.6	6.41	5	6.25	8	8	7.75	7.38	9	5	8.1	8.5	7.3325	7.266	7.29925
114	13	7.25	6.45	7.25	8	9.5	8.25	22	5	3	16	5	10	11	15	28	8	7	11	141	6	7.31667	6.65833	6.8	7.74	8.5	6.45	8.5	8	8.5	6.38	9	5.75	8.2	9	7.735	7.6285	7.68175
													TP.HCM, ngày tháng năm 2020
													TRƯỞNG KHOA
													PGS.TS. Ngô Thị Quỳnh Lan

## Sheet: 2021
ID	CÂU HỎI TÌNH HUỐNG						SỐ CÂU ĐÚNG MCQ	ĐIỂM trắc nghiệm (45%)	ĐIỂM tình huống (45%)	CHUYÊN ĐỀ MỞ (10%)	Điểm cộng NCKH	ĐIỂM THI LÝ THUYẾT	THỰC HÀNH TỐT NGHIỆP													THỰC HÀNH NĂM 6	THỰC HÀNH TỐT NGHIỆP
	NKPH	BLPT	DPPT
			RTE	CHRM	NKCC	TỔNG							NKCS	BHM	PTM	PTHM	CĐHA	NC	CR-NN	PH	CHRM	NKTE	NKCC	CGNK	ĐTB THI
1	8.5	5.8	0	7.13	0	2.37667	137	6		6			7.5	7.2	5.2	5	6.5	6.2	8.6	7.5	6	6	6.375	5.75	6.48542	7.2027	6.84406
2	7.75	6.8	5.5	6.25	8	6.58333	141	6	7.04444	5		6.37	7.5	6.45	8.2	7.5	9	6.5	7.9	7.5	7.5	7.25	7.9	7.75	7.57917	7.3045	7.44183
3	8.75	6.7	6.25	7.5	8	7.25	162	7	7.56667	6		7.155	7.6	8.15	8.45	7	8	5.5	7.9	5	6.5	7.75	9.6875	9.25	7.56562	7.24225	7.40394
4	8.25	6.25	2.5	8.13	8.5	6.37667	132	5.6	6.95889	8		6.4515	5.5	4.05	6.2	6	5	5	7.9	6	8	7.5	6	8.75		7.5115
5	7.75	5	2.25	4	8.5	5	130	5.4	5.91667	7		5.7925	5	5.7	6.35	6	7.5	6.75	7.9	7.5	6	6.75	3.9375	5		6.564
6	7.5	7.85	4.75	5.5	7.5	5.91667	130	5.4	7.08889	10		6.62	5	6.4	6.65	7	6	6.75	6.4	5	6.5	7.75	8.275	7.5	6.60208	7.1525	6.87729
7	6.75	6.2	5.25	7	6.5	6.25	138	6	6.4	6		6.18	7.4	6	5.15	7	5	6.9	7.9	5	6	8.25	6	5.75	6.3625	6.82075	6.59162
8	9	5.9	5.25	6.13	8.5	6.62667	145	6.2	7.17556	3		6.319	5	5.2	6.85	5	9	6.05	5.7	6	8	7	8.28125	5	6.42344	7.3155	6.86947
9	8.25	6.8	4.25	7	7.5	6.25	151	6.4	7.1	6		6.675	7.4	6.8	5.95	6	7	5	8.6	5.5	8.5	8	7.8125	8.25	7.06771	7.14425	7.10598
10	7.5	6.7	4.25	7.13	8.5	6.62667	134	5.7	6.94222	8		6.489	7.3	5.85	7.15	6.5	6	8.5	8.6	6.5	7.5	7.75	7.125	7.75	7.21042	7.208	7.20921
11	7.5	7.1	4	8.5	6.5	6.33333	147	6.3	6.97778	8		6.775	7	7.9	8.85	6.5	7	6.75	9.3	5	6	5	8.09375	8.38	7.14781	7.6955	7.42166
12	9.25	6.5	3.5	8.25	10	7.25	134	5.7	7.66667	10		7.015	7.6	7.05	5.3	7	8	6.75	10	6.25	6	8	8.71875	8.38	7.42073	7.48525	7.45299
13	6.5	6.65	5.5	8	10	7.83333	127	5.2	6.99444	5		5.9875	5.1	7.45	6.55	6	9	6	6.4	6.25	7.5	7.25	7.28125	8.63	6.95094	7.423	7.18697
14	9.75	7.5	4	7	7.4	6.13333	137	6	7.79444	7		6.9075	7	6.85	7.4	7.5	9	7.25	9.3	8.5	7.5	7.5	7.26875	8.5	7.7974	7.7785	7.78795
15	7.5	8.05	6.5	8	8.2	7.56667	160	6.9	7.70556	10		7.5725	6.8	8.1	7.5	7	6.5	9.75	9.3	6.5	8.5	7.75	8.40625	7.5	7.80052	8.53475	8.16764
16	7.75	6.85	6.5	8	10	8.16667	147	6.3	7.58889	10		7.25	7.2	7.95	7.35	7.5	7	8.75	8.6	5	6.5	8.5	7.475	8.75	7.54792	7.7229	7.63541
17	9.75	7.25	6.5	7	8.4	7.3	156	6.7	8.1	5	1	8.16	9.4	8.45	5.55	8	8	9.25	7.1	7.25	8.5	7	7.525	8.5	7.87708	7.92275	7.89992
18	8.75	7.2	5	5	10	6.66667	128	5.3	7.53889	5		6.2775	5.1	7.4	7.15	6	7	7	6.4	5	7	8.5	5.8375	6.63	6.58479	7.3475	6.96615
19	9.5	8.5	4.75	6.25	10	7	158	6.8	8.33333	7		7.51	8.4	7.6	7.85	7	7.5	7.75	7.9	8.25	7.5	8.75	9.6875	9.25	8.11979	7.698	7.9089
20	8.75	8.05	4.25	8.75	10	7.66667	164	7.1	8.15556	5		7.365	6.8	7.75	9.2	6.5	6	8.75	7.9	7.25	7	6.75	8.875	8.25	7.58542	7.4635	7.52446
21	7	7.4	6	7.38	8	7.12667	149	6.4	7.17556	5		6.609	5.6	6.65	7.55	7	6.5	8.25	6.4	5	7	7.5	9.4	7	6.9875	7.36325	7.17537
22	7	8.3	7.5	7.63	8.5	7.87667	153	6.5	7.72556	9		7.3015	5	7.9	8.8	7.5	6	8.125	7.1	5.75	5	8	8.175	8.13	7.12333	7.70665	7.41499
23	8.5	6.7	6.5	8.38	10	8.29333	142	6.2	7.83111	5		6.814	7.8	6.25	5.75	6	6.75	6.5	8.6	5	7.5	7.25	9.0875	7.63	7.00979	7.13425	7.07202
24	6.75	6.3	2.25	7.25	8	5.83333	115	5	6.29444	7		5.7825	3.3	6.2	5.2	7	7	5.25	9.3	5	7	7.25	5.6	7.25		7.3705
25	8.75	6.85	4	8.25	10	7.41667	161	7	7.67222	7		7.3025	3.3	7.05	7.85	8.5	8	8	9.3	5	7.5	8.25	9.1875	8.25		7.349
26	8.5	5.9	3.75	8	10	7.25	137	6	7.21667	6		6.5475	9.2	7.3	6.8	7.5	8.25	5.75	8.6	6	7	7.75	8.54167	9	7.64097	7.486	7.56349
27	9.75	6	2.25	7.25	7.4	5.63333	128	5.3	7.12778	5		6.0925	6.1	5	5.7	7.5	5	5.9	7.1	7	6	7.25	6.69	8.13	6.4475	6.88205	6.66478
28	8.75	6.55	4	7.5	7	6.16667	136	5.7	7.15556	6		6.385	5	5.15	7.8	8	6	8.5	7.9	7.5	7.5	7.75	6.1375	8.75	7.16562	7.303	7.23431
29	6.75	6.95	7.75	7.63	10	8.46	157	6.7	7.38667	5		6.839	6.9	7.25	8.6	8.25	9	6.25	7.9	8.75	9	7.5	7.59375	9	7.99948	7.5529	7.77619
30	9.5	5.95	5.25	7.75	10	7.66667	133	5.6	7.70556	7		6.6875	5.8	5.65	7.15	7	7.5	5.5	7.9	5	8	7.5	6.08125	7.88	6.74677	6.87175	6.80926
31	9	5.7	6.75	8	8	7.58333	142	6.2	7.42778	6		6.7325	5	6.35	8.95	8	7.5	6.7	9.3	7	7.5	7.375	7.975	7.75	7.45	7.3885	7.41925
32	9	6.45	5	7	8.5	6.83333	131	5.6	7.42778	6		6.4625	8.3	6.85	6.8	6.25	7.5	6	9.3	5.5	7	6.75	8.6	7.63	7.20667	7.17225	7.18946
33	7.25	8	7	7.25	8.5	7.58333	137	6	7.61111	7		6.825	5.7	7.5	5	7	7.5	7.5	10	5	7	7.75	8.1875	6.63	7.06396	7.5375	7.30073
34	8.75	6.1	5	7	6.3	6.1	148	6.3	6.98333	9		6.8775	5.3	6.05	7.35	7.5	5.5	7.45	8.6	7.5	7	7.75	7.4625	7.75	7.10104	7.11525	7.10815
35	8	6.7	7	6.5	6.5	6.66667	132	5.6	7.12222	5		6.225	8.6	6.6	7.2	8.5	9	7.5	6.4	5	7	6	6.65	8.63	7.25667	6.9773	7.11698
36	9.25	6.95	6.25	7.88	9	7.71	159	6.9	7.97	7		7.3915	6.6	8.25	7.25	7	8	6.5	8.6	5.5	7.5	7.625	8.5	9.5	7.56875	7.24225	7.4055
37	9.75	7.5	6.75	7.5	9.5	7.91667	145	6.2	8.38889	6		7.165	5.8	7.7	8.5	8.75	7.5	8.15	7.1	6.5	7.5	7.125	6.0625	7.75	7.36979	7.903	7.6364
38	8	5.25	3	6.38	8	5.79333	141	6	6.34778	8	1	7.3565	8.9	6.6	5.05	7.75	6.5	7.1	8.6	6.25	7	8.5	8.03125	7.25	7.19	7.4615	7.32575
39	8.5	6.15	5.5	8.25	10	7.91667	156	6.7	7.52222	8	1.5	8.7	7.9	7.2	6.45	8.25	7	8.65	8.6	6.5	8	8	7.54375	8.13	7.68531	7.444	7.56466
40	8.25	5.35	5	6.88	10	7.29333	124	5.2	6.96444	10		6.474	5	5.55	5.05	7	6	7.625	8.6	5	6	6.25	5.53125	5.75	6.11302	6.783	6.44801
41	9.5	6.6	5.75	8	10	7.91667	158	6.8	8.00556	6		7.2625	7.9	6.95	6.55	8.5	7	4	8.6	8.25	6	7	8.2625	7.38		7.52775
42	8.75	7.6	4	8.5	8.8	7.1	152	6.4	7.81667	10		7.3975	6.7	7.3	7.95	7.75	7.5	7	9.3	7.5	7	7.375	9.09375	9	7.78906	7.8239	7.80648
43	7.25	7.35	5.75	7.75	6.4	6.63333	152	6.4	7.07778	8		6.865	7.7	7.4	6.35	7.5	8	5.9	8.6	7	5	7.25	5.84375	8.13	7.05615	7.4775	7.26682
44	9.25	7.25	5	8	10	7.66667	158	6.8	8.05556	10		7.685	7.9	7.35	8.95	8	8.5	9.5	8.6	7	8	7.125	7.97431	8.63	8.12744	7.3655	7.74647
45	7.5	6.2	7.25	7.88	8.5	7.87667	145	6.2	7.19222	10		7.0265	5.8	6.1	7.6	8	7.5	8	8.6	7	7	7.625	5.6875	7.25	7.18021	7.4405	7.31035
46	8.25	8.45	7	7	6.9	6.96667	147	6.3	7.88889	10		7.385	6.6	6.15	8.7	8	8.5	7.625	8.6	5	6.5	7.75	7.1875	9.13	7.47854	7.4325	7.45552
47	7.75	6.8	7.5	8.5	7.5	7.83333	147	6.3	7.46111	6		6.7925	8.1	8.25	8.7	8.75	5.5	8	7.9	6.5	7	7.25	5.6875	9	7.55312	7.6599	7.60651
48	7.25	5.5	3	7.13	7.5	5.87667	127	5.2	6.20889	6		5.734	7	6.1	5.25	7	6.5	5	7.1	5.75	5.5	7.5	6.65	6.5	6.32083	7.09	6.70542
49	8.5	7.1	7	7.75	7.7	7.48333	160	6.9	7.69444	6		7.1675	8.3	6.65	6.9	8.5	8.5	6.25	7.1	5	8	6.75	8.59375	8.25	7.39948	7.448	7.42374
50	7.75	6.05	6.5	8	10	8.16667	128	5.3	7.32222	6		6.28	3.3	6.4	7.3	8	5.5	8	7.9	5	6	7.375	9.6875	8.5		7.425
51	8.5	6.45	7.25	8	8	7.75	153	6.5	7.56667	6		6.93	7.8	8.2	9.35	8.5	8.5	8.5	6.4	8	7	7.75	9.84375	8.38	8.18531	7.75	7.96766
52	8	7.2	5.25	7.13	10	7.46	155	6.6	7.55333	9	1	8.269	8.1	5.8	8.35	8	8	8.25	7.1	5	6.5	7.625	9.43125	9.25	7.61719	7.5065	7.56184
53	7.25	6.65	7	8.25	10	8.41667	149	6.4	7.43889	8		7.0275	6.1	6.9	8.7	8.5	7.5	7.25	9.3	8.5	8	7.75	8.4375	7.5	7.86979	7.35255	7.61117
54	8.75	6.95	5	6.25	7	6.08333	129	5.4	7.26111	5		6.1975	7.6	6.1	7.2	8	5	7.75	7.1	7.5	9	7.75	8.5625	5.88	7.28687	7.12315	7.20501
55	9.5	7.95	4.5	8	7.9	6.8	155	6.6	8.08333	6		7.2075	6.5	5.75	9.5	8	5.5	8	7.1	5.75	8.5	6.5	8.4375	8.63	7.34729	7.6245	7.4859
56	9.25	6.35	6.5	7	7.5	7	143	6.2	7.53333	8		6.98	6.5	7.15	8.8	8.5	7	7.7	7.9	7.75	8.5	8.25	7.01806	7.63	7.72484	7.26125	7.49304
57	7.5	6.95	6.25	6	10	7.41667	154	6.6	7.28889	4		6.65	6.4	6.1	8.95	8	8.5	8.25	8.6	7.75	9	6.625	7.52083	7.38	7.75632	7.608	7.68216
58	7.25	6.35	4	8	10	7.33333	145	6.2	6.97778	7	0.5	7.13	8	7	8.7	8.5	8.5	9	8.6	7.5	8.5	7.875	8.5625	6.88	8.13479	7.2995	7.71715
59	7.75	6.35	4.5	7.5	8.9	6.96667	136	5.7	7.02222	4		6.125	8	7	5.35	8.5	8	7.75	9.3	7	8	8.5	6.09375	7	7.54115	7.481	7.51107
60	6.25	5	5	5	6.9	5.63333	100		5.62778	6			3	4.45	3.4	7.5	5	3.5	7.1	5	4	6.75	7.375	5.68		6.77225
61	10	7.6	8	7.38	10	8.46	157	6.7	8.68667	6		7.524	6.4	6.75	9.6	8	7	7.75	8.6	6	6.5	6.25	8	8.88	7.4775	7.32805	7.40277
62	9.5	7.4	6.75	6.5	6.5	6.58333	149	6.4	7.82778	4	1.25	8.0525	7.6	5.75	7.95	7.25	7	6.75	9.3	7.5	6	6.75	9.5	8.63	7.49833	7.8145	7.65642
63	9.75	6.15	5.5	8.25	7.9	7.21667	140	6	7.70556	8	1	7.9675	6.9	6.35	9.25	7.75	7.5	8.5	9.3	7.5	5.5	7.5	7.875	6.25	7.51458	7.77675	7.64567
64	9.75	7.75	7.25	6	8.5	7.25	134	5.7	8.25	6	1.5	8.3775	7.5	4.35	7.25	7.5	9.5	7	8.6	7.5	8	7.625	5.65	7.88		7.182
65	9	7	7.25	8.38	10	8.54333	142	6.2	8.18111	9		7.3715	6.9	6.55	7	8.5	7	6.75	7.1	5	6	5	7.2875	8.13	6.76813	7.80975	7.28894
66	5	7.35	5.75	6.75	8.5	7	154	6.6	6.45	7		6.5725	6	7.45	8.25	6.75	7	6.65	8.6	7.25	7.5	7.75	8	8.63	7.48583	7.5065	7.49617
67	7.75	8.4	6.25	5.25	9	6.83333	135	5.7	7.66111	10	1	8.0125	7.6	7.45	6.9	5	8	6.9	6.4	5.75	7.5	6.75	7.75	8.13	7.01083	7.803	7.40692
68	6.75	5.25	2.75	4	8.5	5.08333	117	5	5.69444	8		5.6125	5	4.3	3.55	4.75	5	5.75	8.6	5	5.5	6	5.08333	6.13		6.8145
69	9.5	5.95	5.5	8.25	8	7.25	134	5.7	7.56667	4		6.37	7	6.1	5.75	7.25	6	8.4	7.1	7	6	8.75	8.825	8	7.18125	7.4285	7.30488
70	7.25	5.2	4.25	6.75	7	6	128	5.3	6.15	4		5.5525	6.9	6.25	7.65	6.25	6	6.625	8.6	6.75	6	6.75	5	8	6.73125	7.43225	7.08175
71	8	7	6.75	8.5	8.5	7.91667	142	6.2	7.63889	7		6.9275	7.7	6.7	7.25	8.5	9	7.5	9.3	7.75	8.5	7.75	6.96875	7.63	7.87906	7.52325	7.70116
72	8	7.6	5.5	8.88	9	7.79333	137	6	7.79778	7		6.909	8.9	7.4	7.9	7.5	7	6	8.6	6.75	8.5	8	7.96875	8.13	7.72073	7.63515	7.67794
73	9	6.95	3.75	7.75	10	7.16667	148	6.3	7.70556	5		6.8025	5.6	5.9	6.85	8	7.5	6.75	10	5	6	7	7.15	9.75	7.125	7.4035	7.26425
74	9.25	6.65	6	8.38	10	8.12667	154	6.6	8.00889	9	1.25	8.724	7.4	6.6	9	8	8	5.7	8.6	7.75	8	8.5	9.04167	7.88	7.87264	7.7889	7.83077
75	9.25	5.45	3.5	5.66	9	6.05333	128	5.3	6.91778	5		5.998	8.7	5.85	7.5	8	6	6.75	6.4	7	7	8	8.03125	5.88	7.0926	7.41675	7.25468
76	8.5	7.3	6	7	7.5	6.83333	154	6.6	7.54444	7	1	8.065	6.5	6.65	7.6	9	8	6.25	9.3	6.75	7	8.5	6.375	8.5	7.53542	7.3615	7.44846
77	9.25	6.5	5.5	6.25	6.9	6.21667	146	6.2	7.32222	6		6.685	7.9	5.4	6.35	8	5	8	8.6	6	6.5	8.25	6.21875	6.13	6.8624	7.391	7.1267
78	8.75	6.55	3	7	7.9	5.96667	149	6.4	7.08889	6		6.67	5.5	6.55	6.65	7	6	6	8.6	6.25	6.5	8	8.5625	6.63	6.85354	7.21275	7.03315
79	7.75	5.35	4.25	7.25	7.9	6.46667	142	6.2	6.52222	7		6.425	7.6	8.45	8.65	8.25	5.5	7	8.6	7	8.5	8.5	9.0875	7.13	7.85562	7.46625	7.66094
80	8.5	5.55	5.25	7	5.5	5.91667	139	6	6.65556	5		6.195	8.4	5.6	5.55	7.5	7	8	6.4	5	6	7.25	6.0625	7.5	6.68854	6.97875	6.83365
81	9.75	6.6	5.75	7.88	8	7.21	153	6.5	7.85333	8		7.259	5	6.3	8.1	8	8.5	8.25	7.9	5.25	6.5	7.5	9.075	8.88	7.43792	7.741	7.58946
82	9.5	8.6	6	7.88	7	6.96	153	6.5	8.35333	9	1.5	9.084	5.3	8.5	8.25	8.5	8.5	7.875	8.6	6	8	6.75	8.91875	9.25	7.87031	8.0125	7.94141
83	9	7.25	6.75	5	10	7.25	146	6.2	7.83333	10		7.315	9.6	7.1	7.25	8	5.5	7.5	9.3	5	7	6.75	6.78125	8.63	7.3676	7.13175	7.24968
84	8.75	5.75	5.5	7	9.2	7.23333	147	6.3	7.24444	7		6.795	7.4	6.3	6.2	8	6	7.25	7.9	5.25	7	8	8.91875	6.88	7.09156	7.43975	7.26566
85	8	7.85	5.5	7	9	7.16667	148	6.3	7.67222	6		6.8875	7.9	7.85	5.1	9	8	7.25	6.4	7.25	8.5	8.125	9.1875	7.75	7.69271	7.63325	7.66298
86	5.75	7.4	3.75	6.5	4.5	5	137	6	6.05	8		6.2225	6.6	5.55	5.6	6.75	8	6.75	7.1	6	7.5	7.5	6.13125	6.5	6.6651	7.3801	7.0226
87	9.25	7.9	5.25	8	9.7	7.65	170	7.4	8.26667	6		7.65	8.4	7.85	7.05	8.25	8.5	7.75	9.3	8.75	8.5	8.25	9.53125	8.75	8.40677	7.48625	7.94651
88	6.5	6.4	2.75	6.38	8.5	5.87667	134	5.7	6.25889	6		5.9815	8.1	6	8.35	5	7	6.925	7.9	6.75	6	8.25	8.71875	7.88	7.23948	7.1185	7.17899
89	8.75	7.25	6	7	8.9	7.3	156	6.7	7.76667	10		7.51	8.6	7.75	8.6	8	8.5	6.05	8.6	6	8.5	7.75	9.6875	8.63	8.05562	7.5255	7.79056
90	6.5	6.7	4.25	5.75	10	6.66667	130	5.4	6.62222	9		6.31	7.3	5.85	7.1	8.25	7.5	8	9.3	7.5	8	8.5	5.03125	8.5	7.56927	7.6235	7.59639
91	8.5	6.35	4.75	6.5	10	7.08333	147	6.3	7.31111	9		7.025	8.1	5.8	8	6.75	6	7.4	7.1	6	8	8.5	8.65625	7.38	7.30719	6.9708	7.13899
92	9.75	6.9	7	7.75	8.5	7.75	160	6.9	8.13333	6		7.365	6.9	5.65	6.9	8.25	6.5	7.625	8.6	8.25	8	7.5	8.1875	9.13	7.62438	7.58725	7.60581
93	8	7.45	5.75	8.38	7.5	7.21	156	6.7	7.55333	10		7.414	6.6	6.85	7.5	8.5	8	7.75	9.3	8	8	7.875	7.5	8.5	7.86458	7.70925	7.78692
94	9.25	7.45	4	7.5	9.2	6.9	147	6.3	7.86667	6		6.975	5.1	5.35	8	8.5	7	6.25	8.6	7.75	8	8.25	9.09375	9.38	7.60615	6.93075	7.26845
95	8	8.9	8.25	7.75	10	8.66667	158	6.8	8.52222	7		7.595	7	6.2	9.75	8.25	9	6.25	9.3	6.25	6	6.25	6.78125	8.25	7.4401	7.906	7.67305
96	9.25	8.75	7	7.63	9	7.87667	153	6.5	8.62556	8		7.6065	8.8	8.3	7.75	7.75	5.5	8.25	8.6	5	6	8	6.9	8.75	7.46667	7.576	7.52133
97	9.5	7.45	4.25	7	8.7	6.65	150	6.4	7.86667	9		7.32	5	7	6.4	7.25	7	7	8.6	5.5	5	7.25	7.21875	7.25	6.70573	7.776	7.24086
98	8.5	6.3	7.25	8.38	10	8.54333	151	6.4	7.78111	4		6.7815	9.3	6.15	8	8.5	9.5	8.625	9.3	6	8	8.375	7.125	8.5	8.11458	7.428	7.77129
99	10	5	4.75	7.13	10	7.29333	133	5.6	7.43111	6		6.464	8.4	6	6.05	8	5	7.5	7.1	5	7	7.75	5.19	8.25	6.77	7.22	6.995
100	8	6.55	5.5	8	8.5	7.33333	123	5.1	7.29444	7		6.2775	7.3	6.65	6.85	8.5	5	8	7.1	7	7.5	6.375	8.21875	7.13	7.13531	7.6224	7.37886
101	9.25	6.2	6.5	6.25	7.9	6.88333	153	6.5	7.44444	9		7.175	5	7.8	6.6	8.25	6	7	7.1	6.75	7	7.375	8.0875	8.5	7.12188	7.176	7.14894
102	9.5	7.8	6.25	7.75	8.9	7.63333	162	7	8.31111	7		7.59	9.6	7.55	7.95	8	8	8.75	8.6	6.5	8	8	9.03125	6.13	8.00927	7.422	7.71564
103	8	6.5	4.75	6.5	8.4	6.55	129	5.4	7.01667	8		6.3875	8.2	5.7	5.75	7.5	6	7.5	7.9	5	8	7.5	9.84375	5.63	7.04365	6.23	6.63682
104	5.75	5.05	4.25	7	9	6.75	109		5.85	5			5	6	5.85	6.25	5.5	7	7.1	5.5	8.5	6.5	8.21875	7.38	6.56656	6.73	6.64828
105	8	5.5	5	7	6.5	6.16667	127	5.2	6.55556	7		5.99	5.4	5.1	5.3	8.25	6	5.05	6.4	6.25	7	7.25	8.54167	8.75	6.60764	6.6	6.60382
106	7.5	5.3	3	5.5	5.9	5	112	5	5.93333	4		5.32	6.8	6.45	6.75	7.5	6	5.75	8.6	5	7.5	6.25	6.2625	6.25	6.59271	6.66	6.62635
107	7.75	6	4.25	6.88	7.5	6.21	133	5.6	6.65333	6		6.114	5	5.05	7.25	7.75	6	7.3	8.6	5	6.5	7.5	6.71875	9.5	6.8474	6.83	6.8387
108	8.75	5.65	3.75	6.63	9	6.46	111	5	6.95333	7		6.079	5	5.6	6.9	6	6	6.25	6.4	6.5	5	7.125	5.6625	5.53	5.99729	6.45	6.22365
109	7.25	7.85	5.75	7.75	6.5	6.66667	129	5.4	7.25556	8		6.495	8	6.45	8.6	8	6	5	9.3	7	7	7.875	8.71875	6.5	7.37031	6.96	7.16516
110	3.75	1.85	1	1.5	7.5	3.33333	103			8			5	3.05	3.25	1.5	6	4.25	8.6	5.25	5.5	6	7.07292	6		6.329
111	7.5	5.4	4.75	6.5	6.5	5.91667	112	5	6.27222	6		5.6725	5.4	5.6	5.65	3.5	6.5	7.25	7.1	5	6	5	6.82847	6.5		6.32
112	5	5	3.5	5	8	5.5	90		5.16667	5			5	2.5	3.1	4.25	5	7.75	8.6	5	6	5	6.19375	6.13		7.2
												5															12

## Sheet: 2022
ID	CÂU HỎI TÌNH HUỐNG						SỐ CÂU ĐÚNG MCQ	ĐIỂM TRẮC NGHIỆM	ĐIỂM THLS	ĐIỂM THI LÝ THUYẾT	MÔN													THỰC HÀNH NĂM 6	ĐIỂM THỰC HÀNH TỐT NGHIỆP
	NKPH	BLPT	DPPT
			RTE	CHRM	NKCC	TỔNG					NKCS	BHM	PTM	PTHM	CĐHA	NC	CR-NN	PH	CHRM	NKTE	NKCC	CGNK	ĐTB THI
1	8.45	7.4	7.3	7	7	7.1	139	6.5	7.65	7.075	5	6.8	7	7.3	7.5	8.6	8	4.3	8	5	8.4	8	6.99167	7.185	7.08833
2	7.8	6.2	3.5	6	9	6.16667	123	4.5	6.72222	5.61111	7.5	6.5	7.5	7.5	6.6	7.5	8.3	7.3	5	5.5	6.8	9	7.08333	7.18	7.13167
3	6.75	7.7	7.8	6.5	6.5	6.93333	134	6	7.12778	6.56389	7.7	8.4	6.9	8	8.5	7.4	8.5	7	7	6	7.8	8.3	7.625	7.225	7.425
4	8.4	6.7	6	6.5	6.5	6.33333	136	6	7.14444	6.57222	5.6	5.7	7.3	5.5	8.5	8.3	8.5	6.8	9	7	8.5	8	7.39167	7.68	7.53583
5	7.95	5.9	7	7	9	7.66667	140	6.5	7.17222	6.83611	7.1	6.6	8.3	7	7.5	6.4	6.8	6.3	5	7.5	9.1	8	7.13333	7.49	7.31167
6	7.95	7.3	6.3	6.75	10	7.68333	155	8	7.64444	7.82222	8.5	7	8.1	8.6	7	8.3	8.1	7.3	9	7.5	8.8	7.5	7.975	7.275	7.625
7	7.5	8.4	6	6	8.5	6.83333	147	7	7.57778	7.28889	7.7	7	8	7.5	9.5	7.8	7.4	8.8	8.5	5	9.3	7	7.79167	7.65	7.72083
8	8.5	7.1	7.3	7.5	7	7.26667	154	8	7.62222	7.81111	8.1	7.7	8.3	8.5	8	8.3	9.3	8.3	9	7.5	8.5	8.3	8.31667	7.675	7.99583
9	8.3	7.3	6.8	6.75	9.5	7.68333	150	7.5	7.76111	7.63056	7.4	6.2	8.8	8.3	7	7.8	9.1	7.5	7.75	8	8.4	7.3	7.79583	7.135	7.46542
10	8.8	5.8	6.5	7.5	10	8	133	6	7.53333	6.76667	7.1	7.3	8.2	6.8	8.5	7.9	7.4	4.3	6	6	6.7	8.5	7.05833	8.025	7.54167
11	8.6	7.5	8.3	7.5	10	8.6	144	7	8.23333	7.61667	7	6.9	8	6	7.5	8.3	7.4	7.9	6.5	7	8	7.5	7.33333	7.465	7.39917
12	7.95	7	7	7.75	10	8.25	140	6.5	7.73333	7.11667	7	8.1	8.5	7.8	8	8.3	8.3	8	6.5	7.5	8.2	9	7.93333	7.48	7.70667
13	8.4	7.1	8.5	7	8.5	8	140	6.5	7.83333	7.16667	8.1	6.7	7.7	7.5	8	8	8.1	8.4	7.5	6.5	9.1	9	7.88333	7.615	7.74917
14	9.5	8.2	8.3	8.5	6.5	7.76667	147	7	8.48889	7.74444	7.5	7.4	8	8	8.5	8.5	7.5	7.3	7	8.5	8.8	9	8	7.725	7.8625
15	9.3	7.1	7.8	5.1	5	5.96667	150	7.5	7.45556	7.47778	7.3	7.3	7.3	9	8	7.9	8	7.3	8.5	6	7.7	8.8	7.75833	7.71	7.73417
16	8.45	7.2	8.3	5	6	6.43333	144	7	7.36111	7.18056	6.9	7.6	7.5	7	8.5	7.5	9.3	6.1	8.25	8	9.4	8.5	7.87917	7.45	7.66458
17	8.45	7.4	8.5	6	5	6.5	141	6.5	7.45	6.975	3.3	6.5	8.4	7.6	8.2	8.5	8.5	8.9	7	7.5	6.6	8.5		7.435
18	7.25	7	6.3	7	9.5	7.6	139	6.5	7.28333	6.89167	5.1	7.3	7.9	8	8.7	9	9	7.3	6.5	7	8.6	8.5	7.74167	7.355	7.54833
19	6.35	5.9	4.5	5	7	5.5	124	5	5.91667	5.45833	4.5	5.6	7.6	7	7.7	7.4	9.5	5.6	7	7.5	6.8	7.5	6.975	6.965	6.97
20	9.1	7.2	8	8.25	6.5	7.58333	144	7	7.96111	7.48056	5	7.8	7.8	8.8	7.6	9	8.1	7	8	7	7.6	8.5	7.68333	7.595	7.63917
21	8.3	7.9	7.5	8	7.5	7.66667	144	7	7.95556	7.47778	4.5	6.9	8.3	6	7.7	8	9	8.1	7.5	7	6.7	8.5	7.35	7.875	7.6125
22	8.25	5.8	7.8	7	9.5	8.1	131	6.5	7.38333	6.94167	5.2	6.1	5.8	5.5	6.4	5	7.6	8	7	6.5	7.1	8.5	6.55833	7.1405	6.84942
23	9.8	7.9	6.3	7	6	6.43333	155	8	8.04444	8.02222	7.8	5.7	8.1	8.8	8.7	7.4	9	8.4	6.25	6.5	9.2	8.3	7.84583	7.75	7.79792
24	9	6.7	8	6.5	7	7.16667	137	6	7.62222	6.81111	7.8	5.5	7.9	7.4	7.8	8.3	7	7.5	6.5	7	7.5	9	7.43333	7.165	7.29917
25	8.7	3.4	2.8	4.25	3	3.35	131				5.1	5.4	7.9	5	7.3	8	7.5	8.1	8	6.5	8	7	6.98333	7.365	7.17417
26	8.2	7.9	8	7.75	7	7.58333	152	7.5	7.89444	7.69722	7.4	7.9	8.8	7	7	8	8	9	8	7.5	7.4	8.5	7.875	7.635	7.755
27	7.25	7.1	7.8	7.75	10	8.51667	140	6.5	7.62222	7.06111	6.5	6.9	7.6	7.5	7.8	7.8	7.9	8.2	5.5	7	8	9	7.475	7.38	7.4275
28	8.45	6	6.8	7.25	8.5	7.51667	127	5.5	7.32222	6.41111	6.2	6.8	7.7	5.3	7.5	5.9	8.5	7	4.5	6	5.5	9	6.65833	7.12	6.88917
29	9.05	8.3	7	5.6	7	6.53333	151	7.5	7.96111	7.73056	5.2	5.8	6.5	6	7.9	8.5	8	7.1	4.5	6.5	7.5	8.3	6.81667	7.645	7.23083
30	6.45	5	8	5	8.5	7.16667	121	4	6.20556	5.10278	5.2	6.6	8.8	8.1	5.6	8.5	8	8.8	7	7.5	7.9	8	7.5	7.225	7.3625
31	8.9	8	7.3	5.5	6.5	6.43333	138	6	7.77778	6.88889	8	6.4	8.5	7.5	9.4	7.8	9	8.3	8.75	8	9.1	7.8	8.2125	7.715	7.96375
32	6.8	5.7	5.3	5.5	9	6.6	102				6.8	6.9	8	7.8	7.8	7.5	7.1	6	6.5	6.3	6.4	7.8	7.075	7.3	7.1875
33	5.65	5.5	5	5.75	8.5	6.41667	128	5.5	5.85556	5.67778	9	6.5	8.3	8	7.8	7.4	8	6.2	6.75	7.3	8.2	7.5	7.57917	7.33	7.45458
34	7.05	7.5	5.3	7	7	6.43333	134	6	6.99444	6.49722	7.8	7.5	7.4	9	7.5	7.9	8.3	8.5	7.75	6.8	6.6	7.5	7.7125	7.465	7.58875
35	9.1	8.9	8.3	7.5	7	7.6	161	8.5	8.53333	8.51667	9.2	8.3	8.8	8.7	9.4	9.5	8.6	8.5	7.5	6	8.4	8.8	8.475	8.3	8.3875
36	7.7	7.1	5.8	6.25	10	7.35	139	6.5	7.38333	6.94167	8.6	8.2	7.5	7.5	6.6	9	7.5	9	8	6.3	8.6	8	7.9	7.14	7.52
37	7.6	7.2	5.8	4.5	6.5	5.6	123	4.5	6.8	5.65	3.8	5.2	5.9	5.75	5	7.6	8.4	4.8	5.5	8.3	5.4	7.8		6.575
38	7.8	6.2	7.3	6.25	7.5	7.01667	149	7.5	7.00556	7.25278	7.8	7.8	6	7.35	8.9	8.3	8.5	7	6.5	5.8	8.1	7.5	7.4625	7.715	7.58875
39	7.2	6.7	8.3	7.25	9.5	8.35	154	8	7.41667	7.70833	7.8	6.6	6.2	7.5	7.6	7.9	8.5	7.3	6.25	6	8.4	7.8	7.32083	7.795	7.55792
40	9.5	7.3	7	6.6	9.5	7.7	142	6.5	8.16667	7.33333	8	7.7	8.3	9	9.4	9	7.5	8.5	6.25	6	9.6	9	8.1875	7.93	8.05875
41	8	7.5	5.5	5.75	6	5.75	146	7	7.08333	7.04167	7.8	8.5	7.5	7	8	8.4	8.3	7.6	7.75	7	7.1	9	7.82917	7.575	7.70208
42	8.15	8	8	8	10	8.66667	136	6	8.27222	7.13611	8.8	7.6	8.6	8.45	7.5	7.4	8.5	8	7.5	7.5	9	9	8.15417	7.59	7.87208
43	6.65	7.2	4.8	6.5	7	6.1	120	4	6.65	5.325	7.8	8.3	9.3	8.75	5.6	8.5	8.1	7.1	7	5.8	7.2	8.5	7.6625	7.41	7.53625
44	7.5	7.7	7.3	7.25	7	7.18333	134	6	7.46111	6.73056	7.6	7	8	7.7	7.1	8.1	7.5	7.3	4.5	8.5	8.9	9	7.6	7.52	7.56
45	8.7	7.8	8	8.5	10	8.83333	164	9	8.44444	8.72222	9.5	9.3	9	9	8.7	9.2	8.8	7.8	6.75	7	8.9	8.8	8.5625	8.655	8.60875
46	7.3	5.8	7.3	6.75	9	7.68333	140	6.5	6.92778	6.71389	6.5	7.1	8.4	5.5	8.9	7.9	8.5	6.9	5	5.5	7.6	8.5	7.19167	7.115	7.15333
47	8.5	7.8	6.8	7.25	6	6.68333	162	9	7.66111	8.33056	5.8	7.5	7.7	7.9	8.1	8.1	8.5	8.5	6.75	6.5	8.1	9	7.70417	7.61	7.65708
48	8.15	7.3	8.3	7.25	8	7.85	139	6.5	7.76667	7.13333	7.6	6.4	8.1	8.2	7.6	7	8.3	6.5	7.5	8.3	8.6	7.8	7.65833	7.84	7.74917
49	7.75	6.5	6.3	5.75	7.5	6.51667	149	7.5	6.92222	7.21111	8	7.5	7.5	7.5	7.2	7.5	7.5	7.4	7.25	8	6	7.8	7.42917	7.635	7.53208
50	9.3	8	4.8	6	6.5	5.76667	139	6.5	7.68889	7.09444	8	7.2	7.4	7.25	5.9	8	7.5	7.3	5	7.5	7.5	6.5	7.0875	7.325	7.20625
51	9.1	6.8	7.5	6.75	10	8.08333	153	7.5	7.99444	7.74722	8.9	7.8	8	8.5	7	7.5	8.5	8.4	6.25	8.3	7.1	9	7.9375	7.5	7.71875
52	8.65	7.6	8	7.25	7	7.41667	130	5.5	7.88889	6.69444	8.3	7.2	8	8.15	7.8	8.4	8.5	8	8	8	8.7	8	8.0875	7.57	7.82875
53	7.55	7.5	7	7	7	7	160	8.5	7.35	7.925	7.1	7.5	6.6	8.5	6.7	8.5	8.5	7.9	8.25	7.8	7.8	8.5	7.80417	7.85	7.82708
54	7.6	8.2	7	6	7	6.66667	150	7.5	7.48889	7.49444	7.9	7.5	7.9	7	8.9	8.3	8	7.9	8	8.5	7.4	8.3	7.96667	7.77	7.86833
55	9.3	6.5	6.5	7	7	6.83333	126	5	7.54444	6.27222	4.5	7.4	8	7.75	7.3	8	8	8.5	4	7.5	8	8.5	7.2875	7.155	7.22125
56	8.9	7.6	8.3	6.75	10	8.35	136	6	8.28333	7.14167	8.3	6.8	6.8	8	9	8	7.8	7.8	5	7.5	5.8	8	7.4	7.3	7.35
57	8.65	7.6	7.5	7.5	9.5	8.16667	139	7	8.13889	7.56944	6.8	7.1	6.1	8	6.3	7.8	8.3	6.5	8	6	6.2	7.3	7.03333	7.016	7.02467
58	6.75	8.1	7.8	6.5	9	7.76667	147	7	7.53889	7.26944	7.8	8.3	7	7.9	7.3	7.5	8.5	7	7	9	7.1	9	7.78333	7.8	7.79167
59	6.95	4.4	6.8	5.25	10	7.35	137	6	6.23333	6.11667	5.3	5.4	7.4	7	8.4	8	8.8	7.5	6.5	6.5	5	8	6.98333	7.615	7.29917
60	8.3	8.3	8.5	7.25	7	7.58333	149	7.5	8.06111	7.78056	9.4	7.3	8	7.2	7.2	8	9	7.5	8	6.8	8.5	8.8	7.975	7.505	7.74
61	7.9	7.4	6.3	6.25	10	7.51667	157	8	7.60556	7.80278	8.9	6.2	6.9	6.5	8.1	8.2	7.5	8	4.25	8.5	8.8	8.5	7.52917	7.525	7.52708
62	9.2	8.2	7.5	6.75	9.5	7.91667	142	6.5	8.43889	7.46944	8.3	8.2	7	8	9	7.5	8.5	8	5	8	6.9	8.8	7.76667	7.615	7.69083
63	8.35	8	7.5	8	10	8.5	166	9.5	8.28333	8.89167	7	6.4	9	7.6	8.3	8	9	6.6	8	7.5	7.8	8.8	7.83333	8.52	8.17667
64	7.85	7.2	6.8	7	10	7.93333	148	7	7.66111	7.33056	9	6.5	7.1	8.5	8.5	7.5	8.3	8.3	7	6	8.5	8.7	7.825	7.8	7.8125
65	5.4	5.6	1.8	7	9	5.93333	123	4.5	5.64444	5.07222	6	6.9	7.1	5.2	7.2	7.5	8	7.9	7.75	7	5.2	9	7.0625	6.89	6.97625
66	8.7	7.4	7.3	7.25	7	7.18333	148	7	7.76111	7.38056	7.4	7.3	7.3	6.5	7	8.8	8	6.8	6	6.5	8.9	8	7.375	7.31	7.3425
67	7.75	5.8	7.8	7.25	10	8.35	141	6.5	7.3	6.9	5.2	6.3	8.5	5.3	7	8	7.5	6.8	7	7	6.7	7.8	6.925	7.485	7.205
68	8.15	7.1	6.5	7.5	6	6.66667	142	6.5	7.30556	6.90278	6.3	7.1	6.5	5	8.1	9	8.5	7	7	8	6.9	8	7.28333	7.985	7.63417
69	6.45	6.5	6	6.75	9	7.25	126	6	6.73333	6.36667	5.1	5.8	6.5	7.3	6.3	8	6.8	5	5	5	6.4	8.8	6.33333	6.729	6.53117
70	6	5.4	4.3	5.6	9	6.3	125	6	5.9	5.95	6.5	5	5	5.5	5.4	5.5	7	5.3	7	7	6.9	6.5	6.05	5.55	5.8
71	6.9	5.4	4.8	5.75	9	6.51667	127	5.5	6.27222	5.88611	5	6.5	8.5	6.5	7.6	7.5	7.5	7	5.75	5.5	5.2	8	6.7125	7.48	7.09625
72	7.55	6.7	8	8	8	8	159	8.5	7.41667	7.95833	8.5	7.2	8.9	8	8.6	9	8.3	6.6	6	7.5	8.2	8.3	7.925	7.51	7.7175
73	8.25	7.1	7.5	7.75	5	6.75	146	7	7.36667	7.18333	7.8	7.4	7.3	8.5	7.6	7.5	8.8	8	8	7.5	7.2	7.8	7.78333	7.675	7.72917
74	7.85	8.3	8	8.25	10	8.75	139	6.5	8.3	7.4	6	7	8.5	6.5	7.2	9.2	8.5	8.3	7.25	7	7.8	8	7.60417	7.585	7.59458
75	8.45	7.6	7.3	6.25	7	6.85	144	7	7.63333	7.31667	7	8.3	9	6.8	8.3	8.5	8.1	7.5	6	7.5	6.8	8.5	7.69167	7.445	7.56833
76	5.5	6.6	5.3	5.25	7	5.85	123	4.5	5.98333	5.24167	9	6.4	7.4	7.5	7.9	8.5	7	6	6.5	5.5	7.8	7.5	7.25	7.12	7.185
77	8.65	5.4	6	7.25	6.5	6.58333	127	6.5	6.87778	6.68889	5.9	5.9	6.8	6.5	5.8	8	7.3	7.4	6.25	5	7	8.5	6.69583	6.461	6.57842
78	8.55	7.3	6.8	6.5	9.5	7.6	140	6.5	7.81667	7.15833	8.8	6.6	8	8.5	7.8	7.5	7	6	5.5	6.5	7.5	8.3	7.33333	7.64	7.48667
79	7.5	7.3	5	8	5	6	141	6.5	6.93333	6.71667	6.8	8.2	8.5	9.5	6.1	8.2	9	8	8	8	8.2	8.8	8.10833	7.765	7.93667
80	7.3	5.1	4.3	5	9.5	6.26667	103				5.3	5.2	5	5.2	8	7	7.3	5	6.5	5	5.1	7	5.96667	6.385	6.17583
81	8.65	6.8	7.8	7.75	7	7.51667	143	6.5	7.65556	7.07778	8.7	8.3	8.5	7.5	9.5	7.8	8.8	7.3	8	8	6.9	9	8.19167	7.78	7.98583
82	7.45	5.1	3.8	5.75	7	5.51667	117				5.6	5.9	7.5	5.5	8.7	7.9	7.6	6	4	5.5	6.2	9	6.61667	6.975	6.79583
83	7.6	7.8	5.8	6.25	9.5	7.18333	138	6	7.52778	6.76389	8.5	8.1	6.9	7.3	9	8.7	7.4	8.5	8	6.5	8.3	9	8.01667	7.9	7.95833
84	6.55	7.2	6.8	7.25	7	7.01667	135	6	6.92222	6.46111	8.2	7.1	6.9	6.5	6.5	7	8	8	6	6.5	9.3	8.5	7.375	7.345	7.36
85	8.2	5.7	4	5.75	7	5.58333	126	5	6.49444	5.74722	8	7.1	5.5	8.4	8	7.5	8	6.8	7	5.5	8.2	8.5	7.375	8.05	7.7125
86	8.65	7.7	8	7	5	6.66667	148	7	7.67222	7.33611	7.8	8	9.3	4.5	9.1	8.1	8.5	6.2	7.5	7.5	8.8	9	7.85833	7.91	7.88417
87	8.9	8.1	8	5.5	9.5	7.66667	148	7	8.22222	7.61111	9	7	7	6.5	8.2	7.9	7.9	7.9	6.25	7.5	8.8	8.8	7.72917	7.66	7.69458
88	8.45	7.9	6	6.5	9.5	7.33333	127	5.5	7.89444	6.69722	8.2	7.9	6.5	8.3	8	8.5	7.3	7	5	8.5	8.1	8.3	7.63333	7.75	7.69167
89	8.1	8.7	8.3	6.75	5	6.68333	151	7.5	7.82778	7.66389	8.6	8	8.3	8.3	7.5	7.3	8	6.6	8.25	8	7.9	8.8	7.9625	7.86	7.91125
90	8.15	7.7	8	6.25	6	6.75	154	8	7.53333	7.76667	6.5	7.9	9	8.3	7	9.2	8	6	7	8.5	7.4	9	7.81667	7.83	7.82333
91	8.75	6.5	3.8	6.75	6.5	5.68333	141	6.5	6.97778	6.73889	6.3	6.1	7.5	5	6.5	7	7.5	8.5	7	5.5	7.4	8.8	6.925	6.98	6.9525
92	7.25	6.5	4	5.75	5	5	116				5.4	6.1	8.3	6	8.8	7.8	8.5	5	5.5	7	5.2	8	6.8	6.204	6.502
93	9.3	8.9	7.8	7	10	8.26667	146	7	8.82222	7.91111	9.3	7.1	7	9	8	8	8	5.5	5	6	9.3	8.5	7.55833	7.83	7.69417
94	7.1	4.9	7.3	6.25	6	6.51667	131	5.5	6.17222	5.83611	6.9	7.6	6.8	7.5	7	6.8	7.5	5.3	7.75	7.5	7.2	7.8	7.1375	7.18	7.15875
95	8.1	6	5	3.75	7.5	5.41667	126	5	6.50556	5.75278	9.8	6.7	7.4	7.8	8.5	8.8	8.8	8.3	6.25	7.5	7.3	9	8.0125	7.585	7.79875
